# Supplementary material for: PARG Mutation Uncovers Critical Structural Determinant for Poly(ADP-Ribose) Hydrolysis and Chromatin Regulation in Embryonic Stem Cells
Source: Cells. 2025 Jul 9;14(14):1049. doi: 10.3390/cells14141049 (PMC12293112; doi:10.3390/cells14141049)
Supplement: Supplementary file 1 [file cells-14-01049-s001.zip]

Archive with 1 entries (1 files):
- cells-3681298 supplyment update.pdf
